# Supplementary material for: Advanced Current Collectors with Carbon Nanofoams for Electrochemically Stable Lithium—Sulfur Cells
Source: Nanomaterials (Basel). 2021 Aug 17;11(8):2083. doi: 10.3390/nano11082083 (PMC8398066; doi:10.3390/nano11082083)
Supplement: Supplementary file 1 [file nanomaterials-11-02083-s001.zip]

Archive with 1 entries (1 files):
- nanomaterials-1334193-supplementary.pdf
